# Supplementary material for: Production of cupcake-like dessert containing microbial biosurfactant as an emulsifier
Source: PeerJ. 2020 Apr 22;8:e9064. doi: 10.7717/peerj.9064 (PMC7183308; doi:10.7717/peerj.9064)
Supplement: Supplemental Information 1 [file peerj-08-9064-s001.xlsx]

## Sheet: ABTS
	Absorbance							CONTROL	IC50	% Inibition									Trolox
	μg/mL	5000	2500	1250	625	312.5	156.25	0.655	0.3275										μg/mL	AbS
TROLOX	1	0.184	0.149	0.367	0.496	0.597				TROLOX	71.9084	77.2519	43.9695	24.2748	8.85496				500	0.128667													IC50	287.1
	2	0.101	0.189	0.348	0.503	0.606					84.5802	71.145	46.8702	23.2061	7.48092					0.175667
	3	0.101	0.189	0.348	0.503	0.606					84.5802	71.145	46.8702	23.2061	7.48092				250	0.354333
	MEAN	0.128667	0.175667	0.354333	0.500667	0.603	#DIV/0!				84.5802	71.145	46.8702	23.2061	7.48092				125	0.500667
	SD	0.0479201	0.023094	0.0109697	0.00404145	0.00519615	#DIV/0!				7.31604	3.5258	1.67476	0.617016	0.793306				12.5	0.603
	CV	37.2436	13.1465	3.09586	0.807214	0.861717	#DIV/0!				5000	2500	1250	625	312.5	156.25
Biosurfactant	1	0.469	0.541	0.546	0.641	0.626	0.62			Biosurfactant	28.3969	17.4046	16.6412	2.1374	4.42748	5.34351			Biosurfactant
	2	0.496	0.54	0.546	0.633	0.63	0.651				24.2748	17.5573	16.6412	3.35878	3.81679	0.610687			μg/mL	AbS
	3	0.496	0.546	0.541	0.633	0.63	0.651				24.2748	16.6412	17.4046	3.35878	3.81679	0.610687			5000	0.487
	MEAN	0.487	0.542333	0.544333	0.635667	0.628667	0.640667				24.2748	17.4046	16.6412	3.35878	3.81679	0.610687			2500	0.542333													IC50	10136.7
	SD	0.0155885	0.00321455	0.00288675	0.0046188	0.0023094	0.0178979				2.37992	0.490771	0.440725	0.705161	0.35258	2.7325			1250	0.544333
	CV	3.20092	0.592726	0.530328	0.726608	0.367349	2.79363												625	0.635667
																			312.5	0.628667
																			156.25	0.640667
										CB	% I
										5000	24,27 ± 2,38
										2500	17,40 ± 0,49
										1250	16,64 ± 0,44
										625	3,36 ± 0,71
										312.5	3,82 ± 0,35
										156.25	0,61 ± 2,73

## Sheet: DPPH
	Absorbance							CONTROL	IC50	% InibiTION									Trolox
	μg/mL	500	250	125	62.5	31.25	15.625	0.99	0.495										μg/mL	AbS
TROLOX	1	0.156	0.249	0.351	0.438	0.51				TROLOX		84.2424	74.8485	64.5455	55.7576	48.4848			50	0.437667
	2	0.196	0.264	0.343	0.431	0.507						80.202	73.3333	65.3535	56.4646	48.7879			37.5	0.55
	3	0.138	0.282	0.34	0.437	0.509						86.0606	71.5152	65.6566	55.8586	48.5859			25	0.549													IC50	41.027
	mean	0.163333	0.265	0.344667	0.435333	0.508667	#DIV/0!				Media	84.2424	73.3333	65.3535	55.8586	48.5859			1.25	0.768333
	SD	0.0296873	0.0165227	0.00568624	0.00378594	0.00152753	#DIV/0!				DP	2.99871	1.66896	0.574368	0.382418	0.154295			0.25	0.842
	CV	18.1759	6.23499	1.64978	0.869664	0.3003	#DIV/0!				5000	2500	1250	625	312.5	156.25			BiosuRfactant
BiosuRfactant	1	0.471	0.673	0.738	0.894	0.945	0.98			BiosuRfactant	52.4242	32.0202	25.4545	9.69697	4.54545	1.0101			μg/mL	AbS
	2	0.474	0.662	0.742	0.917	0.948	0.967				52.1212	33.1313	25.0505	7.37374	4.24242	2.32323			5000	0.468667
	3	0.461	0.664	0.751	0.906	0.941	0.963				53.4343	32.9293	24.1414	8.48485	4.94949	2.72727			2500	0.666333													IC50	4561
	mean	0.468667	0.666333	0.743667	0.905667	0.944667	0.97				52.4242	32.9293	25.0505	8.48485	4.54545	2.32323			1250	0.743667
	SD	0.00680686	0.00585947	0.00665833	0.0115036	0.00351188	0.00888819				0.687562	0.591865	0.672558	1.16198	0.354736	0.897797			625	0.905667
	CV	1.45239	0.879359	0.895338	1.27018	0.371759	0.916309				1000	500	250	125	62.5	31.25			312.5	0.944667
																			156.25	0.97
													CB	I	CAT
													1000	52,42 0,69	25,47 3,18
													500	32,93 0,59	11,16 0,37
													250	25,05 0,67	7,65 4,53
													125	8,48 1,16	7,01 0,46
													62.5	4,55 0,35	3,47 0,07
													31.25	2,32 0,90	2,80 0,21

## Sheet: CAT
	Absorbance							CONTROL	IC50	% Inibition									AA
	μg/mL	2000	1000	500	250	125	62.5	0.116	1.31617										μg/mL	AbS
AA	1	2.69	1.345	0.6725	0.33625	0.168125	0.0840625												1000	2.63233
	2	2.582	1.291	0.6455	0.32275	0.161375	0.0806875												500	1.31617
	3	2.625	1.3125	0.65625	0.328125	0.164062	0.0820312												250	0.66475													IC50	504.795
	mean	2.63233	1.31617	0.658083	0.329042	0.164521	0.0822604												125	0.330042
	SD	0.0543722	0.0271861	0.013593	0.00679652	0.00339826	0.00169913												62.5	0.167854
	CV	2.06555	2.06555	2.06555	2.06555	2.06555	2.06555												Biosurfactant
Biosurfactant	1	0.646	0.397	0.313	0.277	0.206	0.186			Biosurfactant	20.5905	10.9169	7.65346	6.25486	3.4965	2.7195			μg/mL	AbS
	2	0.771	0.403	0.319	0.291	0.199	0.185				26.5612	11.6383	8.23195	7.09651	3.36577	2.79805			2000	0.517667
	3	0.755	0.396	0.119	0.292	0.203	0.194				25.4683	11.1598	0.11957	7.01475	3.46752	3.10881			1000	0.362667													IC50	5515.33
	mean	0.724	0.398667	0.250333	0.286667	0.202667	0.188333				25.4683	11.1598	7.65346	7.01475	3.46752	2.79805			500	0.286333
	SD	0.0680221	0.00378594	0.113778	0.0083865	0.00351188	0.00493288				3.17901	0.36706	4.52594	0.464131	0.0686559	0.205871			250	0.237333
	CV	9.39531	0.94965	45.4504	2.92552	1.73284	2.61923												125	0.247333
